# Supplementary material for: A Point-of-Care Testing Device Utilizing Graphene-Enhanced Fiber Optic SPR Sensor for Real-Time Detection of Infectious Pathogens
Source: Biosensors (Basel). 2023 Dec 14;13(12):1029. doi: 10.3390/bios13121029 (PMC10741924; doi:10.3390/bios13121029)
Supplement: Supplementary file 1 [file biosensors-13-01029-s001.zip]

Archive with 1 entries (1 files):
- biosensors-2743620-supplementary.pdf
